# Supplementary material for: Ejection Fraction-Related Differences of Baseline Characteristics and Outcomes in Troponin-Positive Patients without Obstructive Coronary Artery Disease
Source: J Clin Med. 2024 May 11;13(10):2826. doi: 10.3390/jcm13102826 (PMC11121874; doi:10.3390/jcm13102826)
Supplement: Supplementary file 1 [file jcm-13-02826-s001.zip]

Archive with 1 entries (1 files):
- jcm-2898009-supplementary.pdf
